# Supplementary material for: Disparities in Clinical Trial Participation: A Cross-Sectional Survey of Cancer Patients at a Midwest Academic Medical Center
Source: Curr Oncol. 2024 Sep 11;31(9):5367–73. doi: 10.3390/curroncol31090396 (PMC11431411; doi:10.3390/curroncol31090396)
Supplement: Supplementary file 1 [file curroncol-31-00396-s001.zip]

Archive with 1 entries (1 files):
- curroncol-3185131-supplementary.pdf
